# Supplementary material for: Association of Lesion Location and Functional Parameters with Vision-Related Quality of Life in Geographic Atrophy Secondary to Age-related Macular Degeneration
Source: Ophthalmol Retina. Author manuscript; Available in PMC 2026 Feb 4. (PMC12872259; doi:10.1016/j.oret.2024.01.025)
Supplement: Supplements [file NIHMS2142179-supplement-Supplements.zip]

Archive with 6 entries (6 files):
- 1-s2.0-S2468653024000575-mmc2.docx
- 1-s2.0-S2468653024000575-mmc1.pdf
- 1-s2.0-S2468653024000575-mmc3.docx
- 1-s2.0-S2468653024000575-mmc4.docx
- 1-s2.0-S2468653024000575-mmc5.docx
- 1-s2.0-S2468653024000575-mmc6.docx
